# Supplementary material for: Long-Term Temperature Stress in the Coral Model Aiptasia Supports the “Anna Karenina Principle” for Bacterial Microbiomes
Source: Front Microbiol. 2019 May 8;10:975. doi: 10.3389/fmicb.2019.00975 (PMC6517863; doi:10.3389/fmicb.2019.00975)
Supplement: Supplementary file 3 [file Table_2.XLS]

## Sheet: Data Sheet 1.CSV
Table S3. Differentially abundant taxa between temperatures (32 °C vs 25 °C) as detected by DESeq2. OTUs with negative (positive) log2 fold change values (highlithed in light gray and dark gray respectively) indicate OTUs that are significantly less (more) abundant at 32 °C compared to 25 °C. All 17 OTUs included have been FDR-adjusted q < 0.05. For each OTU, taxonomic annotations from SILVA/Gree…
OTUs	baseMean	log2FoldChange	lfcSE	stat	pvalue	padj	SILVA/Greengenes annotation (Kingdom; Phylum; Class; Order; Family; Genus; Species)	Max score	Total score	Query cover	E value	Identity	Annotation based on BLASTn closest hit (Kingdom; Phylum; Class; Order; Family; Genus; Species)	Accession number
Otu069	15.5896	-24.4387	2.27225	-10.7553	5.6e-27	1.71e-24	Bacteria; Proteobacteria; Gammaproteobacteria; Oceanospirillales; Oleiphilaceae; Unclassified Oleiphilaceae; Unclassified Oleiphilaceae	492	492	0.98	5e-139	0.97	Bacteria; Proteobacteria; Gammaproteobacteria; Cellvibrionales; Halieaceae; Halioglobus; Halioglobus japonicus strain S1-36	NR_113277.1
Otu022	126.901	-3.07759	0.642519	-4.78987	1.67e-06	5.11e-05	Bacteria; Actinobacteria; Actinobacteria; Actinomycetales; Brevibacteriaceae (57); Brevibacterium (57); casei (57)	518	518	0.98	8e-147	0.99	Bacteria; Actinobacteria; Micrococcales; Brevibacteriaceae; Brevibacterium; Brevibacterium antiquum strain VKM Ac-2118	NR_029079.1
Otu050	23.495	-2.96594	0.830281	-3.57221	0.000353977	0.00722113	Bacteria; Proteobacteria; Deltaproteobacteria; Bdellovibrionales; Bacteriovoracaceae; Unclassified Bacteriovoracaceae (67); Unclassified Bacteriovoracaceae (67)	409	409	0.98	5e-114	0.92	Bacteria; Proteobacteria; Oligoflexia; Bacteriovoracales; Bacteriovoracaceae; Peredibacter; Peredibacter starrii strain A3.12	NR_024943.1
Otu003	1128.9	-1.86507	0.539638	-3.45615	0.000547942	0.00997374	Bacteria; Bacteroidetes; Flavobacteriia; Flavobacteriales; Flavobacteriaceae (96); Kordia (64); Unclassified Kordia (64)	486	486	1	2e-137	0.97	Bacteria; Bacteroidetes; Flavobacteriia; Flavobacteriales; Flavobacteriaceae; Kordia; Kordia algicida strain NBRC 100336	NR_113886.1
Otu021	191.854	3.24425	0.939507	3.45314	0.000554097	0.00997374	Bacteria; Proteobacteria; Alphaproteobacteria; Unclassified Alphaproteobacteria; Unclassified Alphaproteobacteria; Unclassified Alphaproteobacteria; Unclassified Alphaproteobacteria	411	411	0.98	1e-114	0.92	Bacteria; Proteobacteria; Alphaproteobacteria; Rhodospirillales; Rhodospirillaceae; Azospirillum; Azospirillum zeae strain N7	NR_043934.1
Otu017	229.944	4.28314	0.622734	6.87796	6.07e-12	3.72e-10	Bacteria; Proteobacteria; Alphaproteobacteria; Rhodospirillales; Rhodospirillaceae (99); Thalassobaculum (81); litoreum (81)	520	520	0.98	2e-147	0.99	Bacteria; Proteobacteria; Alphaproteobacteria; Rhodospirillales; Rhodospirillaceae; Thalassobaculum; Thalassobaculum litoreum strain CL-GR58	NR_044165.1
Otu086	5.09447	4.69195	1.18467	3.96056	7.48e-05	0.00176004	Bacteria; Proteobacteria; Alphaproteobacteria; Rhodospirillales; Rhodospirillaceae (94); Unclassified Rhodospirillaceae (94); Unclassified Rhodospirillaceae (94)	542	542	0.98	5e-154	1	Bacteria; Proteobacteria; Alphaproteobacteria; Rhodospirillales; Rhodospirillaceae; Tagaea; Tagaea marina strain TT1	NR_148629.1
Otu013	408.593	4.81927	0.706558	6.82077	9.06e-12	4.62e-10	Bacteria; Bacteroidetes; Cytophagia; Cytophagales; Flammeovirgaceae; Unclassified Flammeovirgaceae (88); Unclassified Flammeovirgaceae (88)	529	529	1	4e-150	1	Bacteria; Bacteroidetes; Cytophagia; Cytophagales; Cytophagaceae; Ekhidna; Ekhidna lutea strain BiosLi/39	NR_115061.1
Otu061	7.74572	6.34143	1.75773	3.60775	0.000308867	0.00675095	Bacteria; Unclassified Bacteria; Unclassified Bacteria; Unclassified Bacteria; Unclassified Bacteria; Unclassified Bacteria; Unclassified Bacteria	318	318	0.98	9e-87	0.86	Bacteria; Planctomycetes; Planctomycetia; Planctomycetales; Planctomycetaceae; Schlesneria; Schlesneria paludicola strain MPL7	NR_042466.1
Otu024	292.396	6.72777	1.49295	4.50637	6.59e-06	0.000168165	Bacteria; Bacteroidetes; [Saprospirae]; [Saprospirales]; Saprospiraceae; Unclassified Saprospiraceae (99); Unclassified Saprospiraceae (99)	385	385	1	8e-107	0.91	Bacteria; Bacteroidetes; Saprospiria; Saprospirales; Lewinellaceae; Lewinella; Lewinella antarctica strain NBRC 103142	NR_114211.1
Otu060	27.0829	8.15079	1.25027	6.51922	7.07e-11	2.7e-09	Bacteria; Proteobacteria; Deltaproteobacteria; Unclassified Deltaproteobacteria; Unclassified Deltaproteobacteria; Unclassified Deltaproteobacteria; Unclassified Deltaproteobacteria	375	375	0.98	5e-104	0.9	Bacteria; Proteobacteria; Deltaproteobacteria; Desulfuromonadales; Geobacteraceae; Geobacter; Geobacter luticola strain OSK6	NR_114303.1
Otu041	50.5663	8.21301	1.36728	6.00682	1.89e-09	6.43e-08	Bacteria; Proteobacteria; Gammaproteobacteria; HTCC2188; HTCC2089; Unclassified HTCC2089; Unclassified HTCC2089	448	448	0.98	1e-125	0.95	Bacteria; Proteobacteria; Gammaproteobacteria; Oceanospirillales; Alcanivoracaceae; Alcanivorax;Alcanivorax dieselolei strain B5	NR_074734.1
Otu010	512.573	8.80767	1.26172	6.9807	2.94e-12	2.25e-10	Bacteria; Unclassified Bacteria; Unclassified Bacteria; Unclassified Bacteria; Unclassified Bacteria; Unclassified Bacteria; Unclassified Bacteria	409	409	0.99	5e-114	0.92	Bacteria; Calditrichaeota; Calorithrix; Calorithrix insularis strain KR	NR_156913.1
Otu052	19.5306	9.13275	1.95557	4.67011	3.01e-06	8.37e-05	Bacteria; Unclassified Bacteria; Unclassified Bacteria; Unclassified Bacteria; Unclassified Bacteria; Unclassified Bacteria; Unclassified Bacteria	339	339	0.98	7e-93	0.88	Bacteria; Firmicutes; Clostridia; Clostridiales; Peptococcaceae; Desulfosporosinus; Desulfosporosinus youngiae strain JW/YJL-B18	NR_115694.1
Otu018	261.51	9.84389	1.45516	6.76483	1.33e-11	5.83e-10	Bacteria; Proteobacteria; Unclassified Proteobacteria; Unclassified Proteobacteria; Unclassified Proteobacteria; Unclassified Proteobacteria; Unclassified Proteobacteria	340	340	0.98	2e-93	0.88	Bacteria; Gemmatimonadetes; Gemmatimonadales; Gemmatimonadaceae; Gemmatimonas; Gemmatimonas phototrophica strain AP64	NR_136770.1
Otu048	7.77648	21.212	2.09218	10.1387	3.72e-24	3.79e-22	Bacteria; Planctomycetes; Unclassified Planctomycetes; Unclassified Planctomycetes; Unclassified Planctomycetes; Unclassified Planctomycetes; Unclassified Planctomycetes	313	313	0.99	4e-85	0.86	Bacteria; Planctomycetes; Planctomycetia; Planctomycetales; Planctomycetaceae; Thermostilla; Thermostilla marina strain SVX8	NR_148598.1
Otu080	10.3771	23.3305	2.23164	10.4544	1.4e-25	2.14e-23	Bacteria; Proteobacteria; Gammaproteobacteria; Oceanospirillales; Halomonadaceae; Candidatus_Portiera; Unclassified Candidatus_Portiera	459	459	0.98	5e-129	0.95	Bacteria; Proteobacteria; Gammaproteobacteria; Cellvibrionales; Halieaceae; Marimicrobium; Marimicrobium arenosum strain CAU1038	NR_148595.1
